# Supplementary material for: Selective Production of Phenol on Bifunctional, Hierarchical ZSM-5 Zeolites
Source: Molecules. 2021 Jun 11;26(12):3576. doi: 10.3390/molecules26123576 (PMC8231192; doi:10.3390/molecules26123576)
Supplement: Supplementary file 1 [file molecules-26-03576-s001.zip]

Archive with 1 entries (1 files):
- molecules-1240229-supplementary.pdf
